# Supplementary material for: Hospitals’ uneven recovery from the COVID-19 pandemic
Source: Health Aff Sch. 2023 Aug 17;1(3):qxad034. doi: 10.1093/haschl/qxad034 (PMC10986231; doi:10.1093/haschl/qxad034)
Supplement: qxad034_Supplementary_Data [file qxad034_Supplementary_Data.zip]

Archive with 4 entries (4 files):
- APPENDIX 9.11.2023.pdf
- Disclosure_GJY.docx
- Disclosure_JHR.docx
- Disclosure_TS.docx
